# Supplementary material for: Differences in the plasma phospholipid profile of patients infected with tick-borne encephalitis virus and co-infected with bacteria
Source: Sci Rep. 2022 Jun 9;12:9538. doi: 10.1038/s41598-022-13765-2 (PMC9184562; doi:10.1038/s41598-022-13765-2)
Supplement: Supplementary file 2 — Supplementary Information 2. [file 41598_2022_13765_MOESM2_ESM.csv]

Name	1	2	3	11	13	34	41	43	49	51	56	58	70	71	74	78	86	81	83	84	88	89	95	96	97	98	105	106	110	111
Label	TBE	TBE	TBE	TBE	TBE	TBE	TBE	TBE	TBE	TBE	TBE	TBE	TBE	TBE	TBE	TBE	TBE+LD/HGA	TBE+LD/HGA	TBE+LD/HGA	TBE+LD/HGA	TBE+LD/HGA	TBE+LD/HGA	Control	Control	Control	Control	Control	Control	Control	Control
PC(34:2)	2.925331619	33.80222797	30.19965834	23.29023233	27.74852413	15.0444067	24.47335805	33.99773673	19.45818975	40.29417779	7.844333787	25.28279068	31.96273937	24.11761443	32.47767388	49.74335664	44.45410787	52.67229451	50.98965074	39.57763036	72.54984113	44.15513842	8.099544269	11.78837927	10.45866702	15.17585834	9.467841247	14.93887058	14.85150082	13.70704866
PC(36:2)	4.855631723	11.69078643	19.77238714	12.66660342	26.32962582	8.088656808	15.59125873	20.64249517	14.18827145	21.25063557	10.10984764	16.48724543	13.38895336	11.4765755	24.45162734	29.66881704	39.24730258	23.69937834	40.35182963	40.35993201	40.2360578	32.88585912	8.714603731	7.606156743	5.961690753	11.25736112	5.370458215	12.82659489	7.680810164	6.718917637
PC(34:1)	2.417529685	34.39250726	36.0426113	21.27033785	21.44267423	12.50116849	31.98494495	28.89290361	8.669418559	28.63790779	6.122570348	21.73467831	16.15374104	25.53973438	35.11695496	27.85613089	29.62440945	46.39706855	30.73556368	66.87366244	51.00736574	37.87613237	9.504667303	6.064006773	10.4542288	4.327779548	5.925072932	7.539151571	8.581881276	5.554986582
PC(36:4)	11.59522945	46.12468038	30.60919164	39.27477933	28.78208043	10.07763622	39.3392787	22.42554072	21.18905581	31.83056289	11.04525562	17.37441055	15.64420153	39.90448214	37.61619471	49.70244001	23.29868279	29.75400081	38.16136845	30.12073799	47.47976442	37.33085873	7.838725502	5.191233239	8.068112647	5.571257521	5.157191433	3.199801491	3.661426861	5.842038817
PC(36:3)	4.653937796	9.76340633	16.73069078	15.00817335	9.933693874	5.341820765	13.68157831	8.687195213	10.19763905	15.24735045	6.29184165	7.605247297	7.477450627	7.2544196	15.51001521	10.93801665	12.95586551	12.42560404	21.11708358	20.0237841	12.42104639	13.22595102	4.365415032	5.272885775	1.94351576	2.963319359	2.081213386	4.390775126	2.270656875	3.490695029
PC(38:6)	3.29056676	15.36728666	14.92450457	18.14449575	14.61687815	7.884576231	12.38492275	13.30424349	10.39810246	10.05107195	6.86869901	19.18962175	16.9759294	8.909556381	12.39587282	11.14607728	12.85492919	36.6625543	15.9974576	19.26764255	12.78755116	18.20381011	2.225248806	1.351011617	1.778647253	0.776396112	1.368572208	1.013295094	1.7954734	2.003140397
PC(38:5)	5.20049467	13.12468222	13.16109845	12.30367176	9.474111585	8.929172364	14.3042104	9.540804102	8.791559247	10.95620903	6.335658033	7.115789444	9.68504486	5.258136514	10.27683542	5.767886195	6.222374476	19.56217285	9.624298113	15.8294946	17.43190657	18.22877061	1.724097173	2.849587966	1.851255866	1.647907636	1.89131057	1.458655947	1.443731381	1.410106885
PCp(38:8)	1.074946684	2.319040007	4.101463308	2.239133805	3.185609219	2.975393187	3.579913695	3.526488367	2.342842074	3.676631262	1.985820845	2.869545095	3.182358792	4.693140164	4.21292871	2.85241411	4.078543004	3.817677043	4.634941444	0.431131412	2.946430025	5.459857367	0.487634323	0.516215747	0.577282427	0.373378062	0.516487434	0.467716503	0.581532433	0.611406184
PC(40:6)	1.890451986	4.11668883	3.527496977	5.500723468	6.453879151	2.819116923	4.463713437	6.610371976	2.956983057	4.889176627	2.244332343	4.657279822	6.196907989	4.008730745	4.00038942	5.625316669	3.514891381	8.039565931	6.678198924	6.230438751	5.103978311	6.593770442	0.80528949	0.386782681	1.121120227	0.621376627	0.574351681	0.538336888	0.619091897	0.708016051
PC(34:0)	0.33244746	4.072649868	1.521980371	3.041685095	3.04567399	1.421056816	1.598227655	2.013472779	1.706980921	4.043559955	0.893026405	2.336592226	2.546629156	1.210144167	3.839825023	4.966500698	4.355926243	4.800995912	3.716834232	6.373026515	5.497962557	3.608650893	0.914407214	0.665964368	1.087179572	0.714277864	0.851307146	0.767396522	0.858078103	0.805495055
PC(38:4)	0.660854707	0.287190916	2.767353556	2.768476997	1.509691399	0.970072609	1.522174983	1.52640331	1.65500119	0.992168174	0.255372429	1.421893882	1.895318694	1.712305736	1.896121022	1.935489993	2.02286441	3.474051026	2.846132484	2.781590414	2.183780401	2.55998005	0.207620367	0.201876585	0.18592066	0.096163928	0.152908796	0.070754295	0.290070217	0.177708165
PC(36:5)	0.863377505	1.335118226	2.808934086	1.650720943	1.695903766	2.346452147	1.774175823	1.260515987	0.697668151	1.795779633	1.028746536	1.478739282	2.87018438	1.058879821	2.201668669	1.356376682	2.920207748	4.603325496	1.63590416	1.790300042	2.071999868	2.447463502	0.416229135	0.253290121	1.094886601	0.202094135	1.117619408	0.139139586	0.329552767	0.586637593
PCp(46:11)	0.385056206	1.7304698	1.448716945	3.322574927	3.084630851	0.740091127	2.382834687	1.692143902	1.708505258	2.244322529	0.757906082	1.867224116	1.604258644	1.380051848	2.381295383	1.27969775	2.221113224	2.693157976	2.171333902	3.318900417	2.97893593	3.008668113	0.469014385	0.226945282	0.337618177	0.393959777	0.555536023	0.425309809	0.377892096	0.50861216
PCp(38:4)	0.744793032	1.604370446	1.200207999	1.972731435	2.005699142	1.45137839	2.255119459	0.660785812	1.540945875	1.582813626	1.223688969	1.382349249	1.66481529	0.929202551	1.887055612	0.846907725	0.787617585	1.68059221	2.797267314	1.491825936	1.510251853	2.625229245	0.469267499	0.363624536	0.337189288	0.325010896	0.421249863	0.423327777	0.317253951	0.267747484
PC(40:5)	1.537865791	3.107025548	2.787670745	2.416319702	3.930879301	1.507949025	3.210261426	2.668598959	1.138088893	1.229172068	1.601094593	1.861903509	2.762086588	2.005156508	1.961793939	2.774805535	3.497879037	3.049569185	3.388043496	2.005442252	2.786642168	1.92470187	0.504934005	0.454335214	0.309649255	0.225839863	0.234241159	0.322044759	0.255262739	0.491997946
PC(42:5)	0.59396513	2.497714599	2.580932465	3.005596809	1.939959109	1.44443529	1.767524047	2.499130524	1.285896803	3.117227832	1.526840622	2.249611666	1.656815114	1.4260787	1.762189329	3.053814778	2.131774662	1.812111433	1.872633435	3.646982557	2.370980969	1.998421819	0.272064313	0.293185226	0.354719184	0.290765621	0.288212604	0.325220674	0.247388452	0.34049205
PC(32:1)	0.016309209	1.197185467	0.871481192	0.638524074	0.971442781	0.25205769	0.893958903	0.412332436	0.22443067	0.627533581	0.013339146	0.36732547	1.09246128	0.798788232	0.929673645	0.301010645	0.719875189	1.285157193	0.727871623	1.000392044	2.618026656	1.350107154	0.204897718	0.076177785	0.412627098	0.143812201	0.179889038	0.110368856	0.257849857	0.144277008
PCp(42:9)	0.202469339	2.080114774	2.892422427	2.877407994	2.147308198	0.967185071	2.411410374	1.851581209	1.070214309	2.30030165	0.844628081	1.425467312	2.059705683	2.178029142	1.631250585	2.799420758	1.846028819	2.848398701	2.352837156	2.640893595	3.017752146	1.733358274	0.49004498	0.393477657	0.367776927	0.639716186	0.355886262	0.629977691	0.636002619	0.540103187
PC(36:1)	0.311424363	1.837536866	2.645735574	2.569387434	2.35454405	1.542117444	1.865090708	1.858240521	1.163912459	1.588732994	1.022204337	1.841678676	1.94905559	2.362366801	1.096761905	1.611622566	3.655231811	2.188946579	3.164619355	2.473277096	2.800573585	3.366946127	0.420101863	0.444994053	0.315910864	0.39643122	0.414770086	0.385159511	0.334572486	0.487232555
PC(38:3)	0.638907846	1.076418846	1.474674904	1.374620481	1.297902518	0.777524739	1.256895015	1.284553196	1.19699787	1.183921539	0.642430483	0.829394163	1.349421568	1.860642125	1.326659039	1.599020441	1.719261665	1.460992586	1.772825081	1.639654448	1.886294112	1.766429348	0.13772789	0.168824507	0.227779526	0.106538045	0.240329006	0.169284821	0.188608876	0.271559307
LPC(16:0)	15.33825251	29.0549461	19.5717283	9.799264788	26.58074892	19.38861047	33.45726529	34.77116195	13.62582571	10.84678551	35.67675136	20.06507931	24.12791619	11.29182576	16.524878	21.67743293	8.687831903	15.04369174	11.15259792	14.37552413	24.88946761	16.06504047	5.48268148	2.198271684	2.654426919	2.143097817	2.215157953	3.039024212	2.209483558	2.602652238
LPC(18:2)	3.58309025	4.57045523	4.120368387	1.752201467	11.29349389	9.774479357	8.937963342	3.899858907	4.214297312	3.950718666	8.326845933	8.85472829	7.166001627	1.457105411	2.322947734	4.95547618	2.116303867	1.892701113	3.562466515	5.945444436	3.955776865	1.447499635	1.082851459	0.775825707	1.309015925	0.957770951	0.428850006	1.530314799	0.317820345	0.620930477
LPC(18:1)	2.28822636	3.323360205	2.972675595	1.103757076	9.524627589	4.369748738	3.871549907	6.529593148	1.903380138	3.029484979	4.074486623	4.43836609	6.438750143	1.871557822	1.747255959	2.542246183	1.719518888	1.552115262	2.463742302	3.795087988	3.257262905	3.093366013	0.168022811	0.497938911	0.163562085	0.312983623	0.225328903	0.4293582	0.251253341	0.380864994
LPC(18:0)	5.010459446	1.972411694	5.552361827	2.421867545	9.976244164	3.992812208	7.068617578	7.49593627	4.671821074	6.139676515	4.700202135	2.716200468	4.91918701	2.360621532	2.493913714	3.274316238	2.008319748	1.920083822	1.570885583	2.80183623	2.2884233	2.817733889	0.461369045	0.424554464	0.658601463	0.252498458	0.664572835	0.573550415	0.359016294	0.120957462
PEo(38:5)/PEp(38:4)	1.881453158	1.54485907	0.776187594	0.952362395	2.546194724	1.503876654	0.631896303	2.213521942	2.046927705	1.720905697	2.025396532	1.632606985	2.144299285	1.027108381	2.073177543	1.786799805	0.28891275	0.420888469	0.358864198	0.44537892	0.192699916	0.326022243	0.519145395	1.183352551	0.919378582	1.606505711	0.928689551	0.746084389	1.001030556	0.530332252
PE(36:2)	0.258206238	0.581568936	0.2489101	1.316052028	0.427952301	0.98008782	0.815681868	1.462211092	0.456135376	1.038664433	0.717840933	1.478332921	1.208797523	0.413564352	0.91929548	0.839227042	0.207803067	0.302408796	0.624550734	0.212803488	0.36062446	0.148670706	0.263864178	0.232151454	0.426094066	0.484410414	0.14179705	0.684838618	0.394369109	0.200367674
PEo(38:6)/PEp(38:5)	0.917575411	0.646186531	0.897754881	1.595690183	0.892148467	0.404334489	0.919180299	0.497035966	0.950835753	0.892904158	0.852889792	1.01038027	0.883845237	0.966957147	1.40516665	0.559963574	0.128665757	0.424950374	0.235312226	0.306994068	0.160332646	0.274470306	0.223207247	0.842149023	0.85640793	1.627679143	1.550549133	0.18892387	1.086615608	0.385983437
PE(38:4)	1.372826965	1.075111549	1.103807808	1.561571842	1.024890758	0.905928691	2.939815994	1.995803111	1.173053692	1.816894015	1.405916362	1.477990695	1.267882097	0.891889176	2.439008983	1.372663232	0.198488972	0.297772696	0.721804792	0.299834178	0.252617987	0.463886109	0.487373858	0.22283611	0.540709613	0.554048322	0.19799215	0.447591224	0.223343524	0.309215854
PEo(36:5)/PEp(36:4)	0.789856124	0.454242959	0.271826047	0.442919457	0.482534427	0.912984456	0.539148902	0.677337948	0.72116923	0.206835253	0.319682546	0.916811129	0.359562852	0.567317566	0.62539803	0.639939196	0.07814488	0.373839421	0.075987641	0.194304611	0.139782313	0.138638568	0.268303487	0.255397655	0.545247296	0.775943928	0.199255163	0.294053832	0.611680686	0.149608347
PEo(38:7)/PEp(38:6)	0.620110127	0.81993949	0.741855224	0.395195055	0.846126528	0.613283214	0.589872192	0.415572096	0.895915441	0.699062177	0.179158032	0.31675041	0.842833668	0.424674435	0.747214399	0.828798302	0.161237551	0.350026641	0.162416024	0.060989745	0.104406003	0.159310025	0.436296261	0.103044504	0.533722432	0.425223899	0.806423584	0.294564415	0.309017097	0.226984523
PEo(36:3)/PEp(36:2)	0.60002654	0.233731222	0.13494085	0.295398054	0.222012779	0.501323325	0.404787379	0.589873386	0.192183519	0.191750025	0.348081612	0.50592832	0.45237548	0.323966127	0.314572135	0.533121947	0.063624419	0.137829873	0.067685164	0.139390017	0.127760051	0.092785198	0.218589614	0.170289558	0.157666406	0.202612292	0.370320083	0.199631242	0.25274565	0.043428794
PEo(36:4)/PEp(36:3)	0.055442034	0.236553096	0.184717766	0.386279885	0.226700328	0.26470357	0.601819447	0.656452071	0.130851426	0.633953666	0.35170233	0.230250265	0.426373438	0.148053917	0.381148925	0.367524953	0.048009316	0.154050808	0.106089773	0.177831777	0.078180791	0.043068644	0.180741909	0.210938136	0.197312816	0.432170744	0.227943674	0.232275846	0.197296383	0.062812191
PE(38:6)	0.443165874	1.499981559	0.556954809	1.241095927	0.92837389	1.352374671	1.246713464	0.618502655	0.408326192	0.72198051	0.316597233	1.077529228	0.859921614	0.486453983	0.982269502	0.458421142	0.169540605	0.388508058	0.472834532	0.14142925	0.317517556	0.20411351	0.129940231	0.069772339	0.07235985	0.145243306	0.073572929	0.078364364	0.078076431	0.072393316
PE(40:6)	0.383639891	0.522670497	0.385686771	0.595928779	0.409753455	0.442728787	0.721553578	0.670639261	0.270980814	0.219897384	0.285048143	0.585671246	0.629924727	0.157952158	0.477149055	0.52769427	0.071029277	0.179213514	0.162163432	0.121887058	0.177850079	0.150858748	0.056589843	0.008605607	0.075525199	0.090397674	0.071038756	0.054374709	0.07512942	0.177385108
PE(38:5)	0.326631747	0.687469335	0.461206425	0.723858767	0.41478456	0.723202004	1.187629075	0.578787259	0.412272289	0.516857915	0.644163104	0.518089392	0.220584839	0.423241842	0.480780896	0.724607525	0.071702049	0.084021127	0.19387535	0.101452128	0.210201659	0.178324695	0.102969078	0.082756517	0.145199549	0.064808785	0.13950016	0.174260374	0.13281362	0.171769527
PEo(40:7)/PEp(40:6)	0.303966726	0.513531845	0.431221112	0.814829848	0.537526608	0.632442698	0.464372862	0.528934073	0.882709996	0.347105541	1.061514874	0.363352842	0.62365427	0.468103219	0.353569266	0.546184357	0.16118341	0.118730472	0.194782634	0.077674937	0.103709928	0.12297942	0.149838772	0.146499342	0.391773707	0.407317972	0.545186381	0.240086752	0.396335695	0.3093377
PEo(38:4)/PEp(38:3)	0.138381266	0.198144758	0.153805382	0.434264161	0.327004151	0.751062248	0.109146341	0.300756805	0.430031357	0.252141883	0.167988608	0.254205931	0.282068028	0.302220222	0.327365298	0.288747319	0.068993812	0.068114767	0.050461487	0.057765555	0.033570564	0.078352953	0.290533006	0.165930589	0.067924422	0.183805106	0.13528936	0.066984087	0.118318723	0.071928448
PEo(40:8)/PEp(40:7)	0.363309914	0.418736385	0.302131701	0.415610331	0.34674511	0.256480575	0.217588205	0.301862057	0.295681327	0.186563357	0.281824474	0.376461242	0.292991326	0.146479376	0.288160741	0.18378925	0.064018356	0.159414312	0.059701741	0.086855171	0.114098905	0.1095155	0.090427559	0.029214147	0.130063629	0.129154807	0.288383755	0.086613693	0.082389032	0.057712684
PEo(40:6)/PEp(40:5)	0.16865086	0.170920904	0.254907068	0.227250714	0.511439678	0.147969825	0.73205921	0.358552232	0.337123142	0.320990307	0.11900937	0.221943773	0.273393826	0.276386497	0.223665062	0.422223613	0.099124554	0.132035554	0.166089603	0.13896291	0.07504607	0.030950165	0.116793421	0.111241783	0.182582154	0.310946061	0.242578126	0.093513397	0.078737172	0.09194856
PEo(36:6)/PEp(36:5)	0.007017941	0.036437212	0.008078528	0.006035401	0.038118715	0.013921298	0.016871968	0.01753841	0.008815818	0.011160157	0.009737135	0.029199196	0.144710719	0.00619762	0.010954731	0.02387347	0.006458899	0.098462792	0.00237559	0.019140868	0.001174174	0.004890635	0.068908358	0.031734592	0.056379314	0.036930915	0.280643608	0.028730527	0.044301552	0.018695956
PEo(34:3)/PEp(34:2)	0.122251692	0.125985682	0.011283637	0.094233753	0.022490791	0.123955825	0.03161608	0.216067304	0.04966436	0.104066422	0.051788955	0.064767763	0.212418586	0.062341255	0.109983022	0.14528624	0.051281703	0.077727967	0.014505556	0.078757638	0.047736463	0.038692632	0.147346543	0.245370315	0.062934913	0.244065781	0.143053139	0.14387528	0.099053212	0.055186317
LPE(18:2)	0.042660873	0.120642943	0.176127667	0.057882404	0.367973465	0.291970382	0.405630556	0.221272337	0.070215644	0.232102163	0.214661633	0.170543704	0.243464788	0.015885331	0.110121895	0.188169789	0.198916215	0.126301466	0.088588484	0.234559106	0.313779145	0.089391034	0.295327694	0.2999534	0.416634625	0.431831638	0.219542673	0.56684396	0.178163461	0.138096902
LPE(18:1)	0.074266336	0.088933634	0.120811801	0.112835352	0.169350973	0.201465631	0.179910541	0.115377148	0.115966225	0.06252149	0.163588673	0.085428282	0.074191126	0.0444283	0.09205994	0.120614387	0.272135235	0.092177656	0.084333259	0.231041804	0.289867496	0.029665287	0.090298133	0.161270772	0.219401759	0.500737117	0.077629166	0.409335575	0.073886294	0.149855463
LPE(20:4)	0.008847255	0.132813362	0.236074068	0.104538459	0.209831532	0.3233023	0.404884974	0.175069774	0.100020828	0.096278976	0.228085552	0.157907341	0.10859551	0.027922379	0.16004349	0.09862107	0.145763835	0.125887452	0.256186052	0.359520578	0.219892694	0.065258299	0.165296959	0.098037268	0.21534457	0.206642345	0.101715991	0.218355271	0.055020811	0.117463581
LPE(16:0)	0.0055006	0.115248474	0.097897833	0.05830497	0.115859495	0.061951431	0.138632533	0.163536071	0.013507673	0.0552179	0.034744258	0.055103554	0.077943511	0.053385908	0.143217728	0.076124266	0.139955807	0.247806618	0.137985361	0.090807118	0.296180151	0.07315597	0.048021466	0.057810621	0.103545999	0.115013978	0.075594844	0.085894536	0.103746698	0.083599091
LPE(18:0)	0.003987404	0.045221534	0.093608284	0.065514045	0.105085775	0.138540645	0.283936985	0.057534901	0.135463574	0.081323778	0.223093212	0.210110755	0.056685754	0.04167297	0.11832399	0.089400165	0.131089505	0.20852529	0.176126878	0.109321357	0.164742961	0.1079804	0.19250886	0.089194734	0.152811537	0.097607389	0.195989976	0.117115375	0.10026774	0.119876043
LPE(22:6)	0.02049435	0.13885269	0.275507478	0.089957726	0.146610592	0.146117837	0.058732836	0.071968303	0.0789345	0.147039363	0.080031652	0.133580136	0.256409461	0.032935652	0.034844455	0.10159577	0.047017426	0.128839611	0.271319178	0.219618592	0.190151537	0.147304405	0.083093464	0.002758824	0.194562977	0.111120982	0.076702344	0.093238535	0.00781783	0.070117744
PI(38:4)	0.725520327	1.291179296	0.408243413	1.021920194	1.89840069	0.836375442	1.342330841	0.511326806	0.825768783	0.489296082	1.019000079	1.164071459	0.536287926	0.545499253	1.012670034	0.473244069	0.748196539	0.749103595	0.998954432	1.025653986	1.945568542	0.500030729	0.662661994	1.125068078	0.842343626	0.956211366	1.477618114	0.509111906	0.834745577	1.519864426
PI(36:2)	0.131366188	0.150899987	0.104677426	0.050515775	0.245272515	0.112932305	0.179328799	0.188708081	0.25088799	0.17525946	0.166783788	0.113926675	0.136959206	0.116931156	0.146595207	0.156508645	0.326889491	0.163044968	0.147707452	0.235440091	0.154869253	0.12039999	0.137272886	0.25508009	0.189933949	0.218127323	0.116738707	0.154195484	0.127941301	0.205641645
PI(38:3)	0.117104816	0.100117042	0.097407681	0.22565193	0.151628725	0.104000526	0.299629106	0.159521482	0.186097456	0.181517164	0.145155145	0.106532062	0.142451063	0.166993117	0.061176496	0.135305637	0.24980416	0.134076415	0.109695103	0.239802282	0.392929539	0.193223245	0.139212573	0.294176919	0.1994437	0.231150764	0.328175882	0.116120069	0.179855571	0.510237173
PI(36:4)	0.072717791	0.070867811	0.047685593	0.055895573	0.107070041	0.099222132	0.069283762	0.041808161	0.086391302	0.058944266	0.090257704	0.051737579	0.025500165	0.028582272	0.068040856	0.047544517	0.073722435	0.05371291	0.129292052	0.157634239	0.102745156	0.097283914	0.113709475	0.054763758	0.136231351	0.066762074	0.084208134	0.024855673	0.047895836	0.054704689
PI(36:1)	0.089215282	0.082666282	0.06563312	0.024713569	0.065066636	0.053538689	0.023289978	0.051534917	0.052091495	0.073883384	0.097963918	0.11364233	0.039027757	0.041151546	0.061613161	0.03675808	0.133371628	0.105821682	0.06901403	0.232617606	0.11064399	0.078610135	0.076024952	0.142927426	0.111695853	0.071350144	0.076575629	0.111852556	0.088500121	0.108163344
PI(34:1)	0.097488846	0.04968643	0.029344512	0.01974134	0.106255828	0.048282727	0.084219631	0.024888223	0.100251938	0.064993973	0.102501841	0.112729566	0.036968704	0.013566079	0.055866193	0.063546078	0.132348129	0.045834772	0.047124771	0.1434017	0.113269749	0.0377983	0.142554675	0.071420304	0.235713859	0.05264435	0.100990402	0.051646297	0.01822988	0.081562171
PS(38:1)	0.214377026	2.477128085	2.213121038	1.706777692	2.033494612	1.102498995	1.793480673	2.491455551	1.425954182	2.952877532	0.574856177	1.852798311	2.342324874	1.76741072	2.380060812	3.645341541	2.606183693	3.087986275	2.989338952	2.320293439	4.253334999	2.588656194	3.561352573	5.183325561	4.598653883	6.672792978	4.162989875	6.568589962	6.530173662	6.026960453
PS(38:0)	0.177163786	2.520385513	2.641310058	1.5587538	1.571383123	0.916122914	2.343952166	2.117358154	0.63532085	2.098671299	0.448680217	1.592782054	1.183794324	1.871627912	2.573475201	2.041380356	1.736772067	2.720092455	1.801915024	3.920561155	2.990377519	2.220540761	4.179182214	2.666331019	4.596702408	1.902915561	2.605242101	3.314949083	3.77343514	2.442515912
PS(40:3)	0.849732998	3.380154152	2.24313286	2.878172972	2.109236701	0.73851924	2.882899678	1.643410512	1.552797209	2.332638588	0.809429276	1.273248627	1.146453749	2.924319472	2.756626944	3.642343048	1.365917573	1.74436954	2.237263121	1.765870015	2.783567001	2.188573338	3.446671109	2.282574332	3.547532155	2.44967021	2.267606222	1.406945983	1.609921687	2.568732175
PS(40:1)	0.355835175	0.856735699	1.448979503	0.928246479	1.929513512	0.592760897	1.142573943	1.512743615	1.03975885	1.557309958	0.740879789	1.208234521	0.981182436	0.841037683	1.791888182	2.174219404	2.300927515	1.389408905	2.365681944	2.366156957	2.358894661	1.927979075	3.831792924	3.344411115	2.62134288	4.949837996	2.361379177	5.639826784	3.377236068	2.954293948
PS(42:3)	0.735688921	1.681849339	1.253577336	1.510722152	1.386068106	1.111710803	2.268698133	1.835730938	0.815668173	1.858399102	0.833306866	1.121717043	0.85842962	1.726996458	1.911170796	1.126574405	0.763913863	1.576546531	1.220568645	1.086185104	2.055616139	1.276123865	2.091605008	1.136440632	1.865592118	2.214006324	2.162298181	1.692568561	1.381307163	1.124923189
PS(40:2)	0.341054443	0.715491537	1.226074922	1.099843707	0.727970716	0.391464558	1.002626866	0.636623576	0.747313405	1.117371319	0.461084922	0.557335206	0.547969885	0.531625506	1.136620175	0.801570484	0.759555574	0.72846826	1.238018296	1.173922098	0.728201062	0.775389711	1.919463804	2.31847678	0.85455979	1.302965287	0.915105147	1.930614584	0.99840305	1.534851259
PS(42:5)	0.241142547	1.126160602	1.093712209	1.329682767	1.071168428	0.577805263	0.907604079	0.974974645	0.762003962	0.736572531	0.50335875	1.406272718	1.244046739	0.652918866	0.908406532	0.816817788	0.753638042	2.149393065	0.937873126	1.129592251	0.749687912	1.0672236	0.978437218	0.594036965	0.782067455	0.341379737	0.60175832	0.445543721	0.789465876	0.880776617
PS(42:4)	0.381107761	0.96181586	0.964484549	0.901649764	0.694291155	0.654356383	1.048255203	0.699178581	0.644271684	0.802903676	0.464295918	0.521466274	0.709748974	0.385331927	0.753117152	0.422687904	0.364795329	1.146859499	0.564237817	0.928026063	1.021969685	1.068686944	0.758081899	1.252957833	0.813993309	0.72458152	0.831605278	0.641367951	0.63480565	0.62002103
PS(40:0)	0.084177303	0.458488934	0.22961	0.270445476	0.446724975	0.252848183	0.282679577	0.312753268	0.141731189	0.170991642	0.161261112	0.236240225	0.303237198	0.247158296	0.230139936	0.238774053	0.577657875	0.582251273	0.216160849	0.534872137	0.669207371	0.201777172	0.529298047	0.708956663	0.366156331	0.419349544	0.41820854	0.729379455	0.682453377	0.695676816
PS(42:2)	0.138045697	0.321778681	0.312100243	0.492625167	0.379727577	0.285241712	0.37692855	0.483989906	0.275966926	0.455034035	0.169037129	0.145251191	0.355492652	0.231618721	0.403010419	0.231342809	0.507718216	0.365243794	0.478256803	0.245626514	0.374876947	0.476585303	0.669028805	0.453084591	0.529713558	0.463137878	0.500244737	0.543049334	0.392613275	0.544421254
PS(44:5)	0.13853796	0.301683236	0.2585055	0.403109422	0.472959514	0.206593297	0.327114234	0.484427775	0.216696538	0.358293446	0.164471368	0.341299356	0.454127901	0.293771746	0.293160468	0.412239984	0.206065379	0.471330696	0.391518669	0.365268108	0.299227803	0.386568932	0.354084094	0.170067531	0.492954205	0.273217995	0.252541226	0.236705597	0.272213405	0.311313168
PS(40:4)	0.063270879	0.097841446	0.205847068	0.120969754	0.124280886	0.171955012	0.130016896	0.092374371	0.051127203	0.131600088	0.075389615	0.108366425	0.210335672	0.077597872	0.161344847	0.099399329	0.171201227	0.269876338	0.095907149	0.104958822	0.121473864	0.14348594	0.183015075	0.111371133	0.481419335	0.088860366	0.491414902	0.061179383	0.144903658	0.257943315
PS(44:4)	0.112699392	0.227692099	0.204288827	0.177075115	0.28806656	0.110507002	0.235257532	0.195562891	0.083402549	0.090077395	0.117332987	0.136445843	0.202413944	0.14694385	0.143766111	0.203346026	0.205068007	0.178785221	0.198628746	0.117571832	0.16337076	0.112838315	0.22201842	0.199770237	0.136152126	0.099301313	0.102995345	0.141602403	0.112238489	0.216330462
PS(36:0)	0.001195187	0.087733322	0.063864741	0.046792949	0.071190224	0.018471539	0.065511975	0.030216951	0.016446949	0.045987533	0.000977532	0.026918706	0.080058821	0.058537584	0.068129258	0.022058958	0.042203681	0.075344122	0.042672483	0.05864937	0.153485442	0.079151903	0.090093096	0.033495212	0.181431267	0.063233922	0.079096832	0.048528954	0.11337604	0.063438297
SM(d34:1)	0.205961887	0.473006563	0.44419908	0.49474218	0.281275765	0.427574061	0.447984008	0.432782932	0.373152426	0.660154879	0.346830389	0.667274917	0.313498567	0.380996286	0.439392675	0.37708786	4.441121686	2.057161719	5.510100342	1.852364071	2.546502242	1.925177607	1.724304464	1.012618391	2.439994001	3.315743593	2.425676835	1.495141125	1.344789957	1.749665384
SM(d42:2)	0.095399618	0.258247366	0.276689794	0.1900758	0.134405247	0.154013082	0.242519751	0.225580726	0.101859262	0.092060985	0.173940261	0.146825628	0.119050368	0.223820341	0.168924793	0.280446352	0.936997426	1.491550833	1.938751717	1.369542438	1.885840609	1.215137538	0.54434004	0.501504958	0.608935038	0.718404147	0.703565304	0.832983342	0.554403379	0.238162897
SM(d40:1)	0.149574389	0.187422899	0.088286722	0.158119234	0.177210274	0.15716691	0.175140551	0.182488427	0.111479854	0.138941182	0.148349413	0.135125008	0.117962634	0.0807944	0.147517404	0.119418156	0.948563826	1.071454485	0.857269176	0.791868887	1.288790972	0.587350499	0.548785946	0.716923564	0.336618613	0.885363134	0.39059277	0.017055954	0.634485239	0.374804036
SM(d40:2)	0.096771114	0.085439113	0.057757315	0.068133238	0.090979639	0.09280181	0.051060802	0.122319856	0.10088413	0.096995212	0.071524503	0.095203569	0.063219715	0.05077831	0.064217472	0.025355468	0.393662483	0.45295967	0.481065565	0.984636368	0.727143583	1.008832624	0.27013036	0.482567221	0.326534477	0.113281639	0.388308614	0.280377843	0.427772252	0.284121648
SM(d42:3)	0.043073466	0.122250447	0.03168188	0.124833306	0.136770174	0.156188227	0.092419232	0.115021431	0.092276663	0.109501685	0.129521313	0.091979769	0.096134413	0.08794431	0.123683909	0.060091267	0.555891676	0.716641596	1.072202357	0.64665888	0.863978604	0.864652869	0.359447451	0.285379204	0.190990945	0.353160799	0.35067836	0.214122233	0.392471579	0.194588516
SM(d36:1)	0.051522919	0.110319526	0.093510233	0.156780602	0.032200072	0.101793959	0.082854191	0.049873458	0.082076313	0.106383466	0.091150125	0.075766601	0.072071587	0.070251428	0.09678176	0.087580043	0.716141194	0.526741336	1.048396315	0.684460075	0.929720381	0.577502037	0.222816379	0.202154363	0.197631934	0.249579591	0.557124846	0.149350068	0.253427112	0.215313484
