# Supplementary material for: Differences in the plasma phospholipid profile of patients infected with tick-borne encephalitis virus and co-infected with bacteria
Source: Sci Rep. 2022 Jun 9;12:9538. doi: 10.1038/s41598-022-13765-2 (PMC9184562; doi:10.1038/s41598-022-13765-2)
Supplement: Supplementary file 3 — Supplementary Information 3. [file 41598_2022_13765_MOESM3_ESM.csv]

Name	95	96	97	98	105	106	110	111	1	2	3	11	13	34	41	43	49	51	56	58	70	71	74	78	81	83	84	86	88	89
Label	Control	Control	Control	Control	Control	Control	Control	Control	TBE	TBE	TBE	TBE	TBE	TBE	TBE	TBE	TBE	TBE	TBE	TBE	TBE	TBE	TBE	TBE	TBE-LD/HGA	TBE-LD/HGA	TBE-LD/HGA	TBE-LD/HGA	TBE-LD/HGA	TBE-LD/HGA
Cer(d18:1/26:0)	44657.975	260106.93	71021.745	73440.69	8660.755	22726.63	181489.555	23355.64	234963.625	212609.495	216114.415	211536.725	212161.12	239754.675	291715.015	252522.51	223252.025	190364.57	213275.885	203516.005	278371.475	240246.025	191016.25	277193.115	14965.6865	4863.81203	2911.539	2239.4015	3522.96219	9058.70925
Cer(d18:2/22:0)	34718.765	119983.665	49758.72	46048.76	106476.59	110116.92	136926.395	257730.48	3157831.84	1858148.33	1747351.9	3903790.635	3884062.35	173396.585	203735.87	3565278.44	3026049.83	2095187.78	4272606.305	3393213.565	2384882.37	4655565.79	1099875.405	1301008.165	10560.03025	53672.37246	16313.78225	24007.842	19739.67652	40994.259
Cer(d15:2/20:0)	19583.39	62802.42	239421.12	201679.425	421414.735	284908.245	273817.375	19827.74	187992.74	194795.21	183302	162332.245	159015.7	7643.875	472022.645	291667.455	283595.33	241883.05	283416.265	291308.38	367793.65	300335.555	155383.845	320470.205	109799.753	4129.126855	102546.1633	25450.4875	124080.8575	54001.14175
Cer(d18:1/24:1)	29346.935	244618.6	38298.7	24916.565	91765.66	12171.26	203263.17	4520.84	3199960.585	1764161.71	2028787.75	3649084.005	4542210.275	383988.375	408010.57	4500296.98	3136278.575	2916287.395	5157408.36	5075644.645	2876972.605	5427977.815	1502027.725	4003277.98	17873.89775	941.46493	1639.37375	21555.7705	1983.642237	4225.64325
Cer(d18:1/24:0)	108877.65	296534.415	47895.825	48304.405	51968.125	887.425	180180.78	42340.92	1812858.765	1468786.69	951609.48	2106488.845	1843966.39	324066.835	391819.89	2550079.1	1577644.41	1241654.995	2687416.06	1983140.04	1137840.015	2395751.66	805986.34	2094773.405	1359.6345	8817.49659	5154.21725	5130.83375	6236.602873	9335.941
Cer(d18:1/22:0)	5367.97	33145.045	22123.235	1744.665	29562.1	9900.52	2566.98	12883.32	506806.65	387919.065	323112.53	571253.955	503234.345	170276.4	30205.7	558716.725	413132.43	241812.185	775849.665	647644.685	528494.045	725652.415	272517.39	695060.015	2171.648	2682.95139	3006.9515	3454.48075	3638.411315	3997.01025
Cer(d18:1/20:0)	43579.665	6992.23	52333.895	89158.22	104392.16	52037.505	12373.035	167244.32	454901.49	389639.47	350261.395	417700.485	428771.58	201308.51	244313.615	399949.415	281824.565	143960.15	526844.21	462853.3	396182.465	427119.84	289125.235	380218.05	7284.313	34828.62964	11910.4635	17822.987	14411.66084	3563.914
Cer(d18:2/16:0)	42574.08	12864.12	35065.92	93210.68	30689.945	39886.01	15826.185	123551.6	233283.35	242979.04	237849.41	127824.325	135794.535	82468.045	38240.67	197486.725	171287.02	17380.9	232320.71	205585.32	223234.28	180011.57	263378.755	216818.425	7748.7955	25729.6207	13130.7745	30069.11975	15888.23715	11696.0085
Cer(d18:1/26:1)	37440.235	44861.355	74913.98	68353.725	2923.545	35172.895	197902.8	30351.74	137218.66	132860.39	213827.695	184001.71	170414.21	190869.81	170217.575	356295.895	265043.505	288706.585	247139.89	284763.66	269308.43	342998.045	131086.08	386111.545	1117.7415	6320.749855	3326.849	2278.55675	4025.48729	720.56625
Cer(d18:2/18:1)	55512.09	27259.605	141748.685	161967.275	80061.48	65727.24	43469.605	279793.34	221003.07	237464.02	235540.99	128572.98	140172.885	227566.725	23249.38	239730.18	200745.93	157295.83	194104.46	290083.805	281994.23	222252.575	325351.39	266581.2	101279.064	58266.96305	37220.854	10509.35325	45037.23334	80031.988
Cer(d18:1/18:1)	92997.665	31274.06	110854.185	18688.465	58106.64	92424.33	68435.4	12176.7	235628.43	250022.435	299158.965	199958.14	216251.535	17957.685	113867.285	336311.665	309530.02	286267.86	206785.925	207055.045	343214.925	336810.445	251407.225	331234.755	51425.7905	2535.797775	4603.5575	11092.48725	5570.304575	57584.5675
Cer(d18:1/16:0)	36851.395	12031.965	53060.44	84697.25	113762.745	38730.42	16457.305	5951.04	243844.26	254681.03	251687.915	147998.755	160750.44	139942.25	127111.71	276882.835	272536.31	202847.915	230012.37	206480.55	226769.69	278213.2	263785.955	308084.18	11317.478	1239.30408	8843.10675	2852.855	10700.15917	5156.2785
Cer(d18:2/20:1)	118171.62	33046.565	81929.95	54107.015	163916.945	155397.925	47724.94	778785.22	14171.86	68616.015	60265.585	48137.13	34275.71	34218.955	146190.12	302710.18	342675.61	285077.985	34433.49	327554.33	423039.8	311958.48	20895.445	352674.645	26334.5555	162182.0221	33765.00475	142737.814	40855.65575	43426.03675
Cer(d18:2/20:0)	62371.31	12505.37	126543.03	111704.96	157562.4	18230.25	40081.515	358473.42	348771.22	18007.035	372482.595	205217.59	4594.605	33988.66	181861.04	313302.96	302273.835	371192.25	267134.53	309167.765	380393.23	325124.145	55824.815	332377.965	66943.45425	74652.08972	62089.46975	9160.02075	75128.2584	63015.44275
Cer(d18:1/18:0)	55306.975	23598.465	111523.665	136148.185	113190.815	6914.47	56058.675	41805.08	56803.36	88034.185	55280.66	56045.72	40927.73	306000.06	25664.83	273843.655	241496.515	337117.17	385821.47	323522.335	349652.02	256808.145	365093.7	296834.745	8392.93825	8705.90791	4587.78575	26658.96225	5551.220758	22790.999
Cer(d16:2/20:0)	9022.665	3909.56	13102.265	15262.43	102922.335	58184.09	22489.925	23776.72	6208.68	19567.825	9945.695	57016.5	4920.73	85364.5	117390.18	142159.155	104030.795	194092.28	174557.995	181846.96	198568.25	44181.165	201223.67	142597.04	31075.7365	4951.50194	20332.26775	3598.424	24602.04398	24296.79525
Cer(d18:0/24:1)	30567.805	30171.825	274575.435	285710.79	2381.765	6720.76	272608.94	29003.82	63026.435	39110.99	22998.655	70842.315	78326.95	1506632.61	2472199.65	101881.085	139251.89	890240.735	170270.08	290685.4	172204.345	93627.78	79692.1	407664.375	32696.74175	7580.873452	2872.643	28433.792	28706.86729	18054.38675
Cer(d18:0/20:0)	8543.615	8062.715	49047.13	28519.005	85104.755	29375.765	10973.665	279420.88	94575.505	98782.155	25652.055	81689.865	75410.215	585028.57	539350.79	284478.805	282773.865	772757.995	106487.04	101210.78	52504.735	394958.45	22766.715	94119.01	44970.372	73033.63251	3216.0345	34747.57075	51278.77442	5180.07425
Cer(d18:0/24:0)	38911.835	32011.49	150084.515	205146.395	37276.485	43060.565	25121.14	242729.64	47601.145	2558.435	37453.575	37035.4	20585.505	464423.845	579418.175	164284.925	286614.875	276781.615	74350.745	52055.62	57290.82	229112.465	58683.01	97255.57	1045.6955	63443.45966	1786.27925	47552.89725	1569.910433	2666.84525
Cer(d18:0/22:0)	8430.25	15284.05	12999.045	20652.39	59997.095	24817.73	52276.29	108917.22	120620.895	47621.01	22908.265	107796.735	115137.965	539932.33	468805.42	254086.6	131681.19	201225.12	185497.65	236676.26	53472.725	113644.5	101448.91	239116.07	5169.44075	28468.23838	7249.871	16429.9305	13590.50155	22293.72775
Cer(d18:0/26:1)	182588.185	19899.085	125109.735	136552.075	29336.26	24125.365	61723.76	41373.96	9625.495	14861.27	22578.275	9609.285	6213.195	175667.975	51355.01	31646.33	20112.085	55541.93	11318.24	13703.66	15170.32	44633.835	50855.015	10396.425	29947.523	10814.1188	1407.11125	4911.385	13080.62794	5430.225
Cer(d18:0/16:0)	5491.565	74790.15	34400.415	22687.76	130865.79	131045.03	50033.705	442105.46	552406.79	435474.485	373286.695	688849.855	647229.265	236120.285	213150.11	687475.35	481613.925	654633.89	637443.09	627473.16	251032.15	798220.43	229629.075	503509.205	24493.20475	115555.3146	2723.45525	124271.36	35965.63388	38139.3045
Cer(d18:0/18:0)	69072.655	72107.21	11109.475	32594.38	131911.08	60827.635	60689.36	97708.82	571792.425	324129.85	340378.64	194765.835	165337.035	238875.46	188820.91	520852.695	384848.36	647160.77	289001.165	329103.24	282818.415	629094.6	204471.395	428990.72	34638.42225	25538.64283	6626.68075	69130.398	11614.95611	25891.221
Cer(d18:0/18:1)	84177.085	15833.645	6285.695	99656.105	69392.675	107383.265	50095.03	312050.36	270306.61	238388.675	108882.3	238352.265	233473.83	396546.62	265655.83	312555.03	272251.975	301595.195	205808.6	202135.415	251909.405	311173.99	58789.08	304685.385	67986.009	81562.16285	1787.4735	54872.5405	6571.694122	39826.50775
